# Supplementary material for: Extended Grammar of Systematized Nomenclature of Medicine – Clinical Terms for Semantic Representation of Clinical Data: Methodological Study
Source: J Med Internet Res. 2026 Jan 28;28:e80314. doi: 10.2196/80314 (PMC12895155; doi:10.2196/80314)
Supplement: Multimedia Appendix 1 [file jmir_v28i1e80314_app1.xlsx]

## Sheet: Feuil1
attribute	type	domain	range	grouped	attributeCardinality	attributeInGroupCardinality
103373006 |With size (attribute)|	New attribute	<< 260787004 |Physical object (physical object)|	<< 255506008 |Dimensions (qualifier value)| OR >=#0	1	0..*	0..1
28995006 |Treated with (attribute)|	New attribute	<< 404684003 |Clinical finding (finding)|	<< 71388002 |Procedure (procedure)| OR << 105590001 |Substance (substance)| OR << 373873005 |Pharmaceutical / biologic product (product)|	1	0..*	0..1
255234002 |After (attribute)|	Domain extension	<< 71388002 |Procedure (procedure)|		1	0..*	0..1
246267002 |Location (attribute)|	New attribute	<< 71388002 |Procedure (procedure)|	<<308916002 |Environment or geographical location (environment / location)|	1	0..*	0..1
116677004 |Associated topography (attribute)|	New attribute	<<123037004 |Body structure (body structure)|	<<272424004 |Relative sites (qualifier value)| OR << 106233006 |Topographical modifier (qualifier value)|	1	0..*	0..1
277064003 |Function (attribute)|	New attribute	<<125676002 |Person (person)|	<<14679004 |Occupation (occupation)|	1	0..*	0..1
45169001 |Without (attribute)|	New attribute	<< 71388002 |Procedure (procedure)| OR << 404684003 |Clinical finding (finding)|	<< 260787004 |Physical object (physical object)| OR << 404684003 |Clinical finding (finding)| OR << 71388002 |Procedure (procedure)| OR << 118956008 |Body structure, altered from its original anatomical structure (morphologic abnormality)| OR << 105590001 |Substance (substance)|	1	0..*	0..1
246205007 |Quantity (attribute)|	New attribute	<< 363787002 |Observable entity (observable entity)|	>=#0	1	0..*	0..1
410671006 |Date (attribute)|	New attribute	<<71388002 |Procedure (procedure)|	>#19000101	1	0..*	0..1
79409006 |Resulting in (attribute)|	New attribute	<< 108252007 |Laboratory procedure (procedure)| OR <<386053000 |Evaluation procedure (procedure)|	>=#0	1	0..*	0..1
246262008 |Score (attribute)|	New attribute	<<254291000 |Staging and scales (staging scale)|	>=#0	1	0..*	0..1
5185003 |Except for (attribute)|	New attribute	<< 71388002 |Procedure (procedure)| OR << 404684003 |Clinical finding (finding)|	<< 71388002 |Procedure (procedure)| OR << 404684003 |Clinical finding (finding)|	1	0..*	0..1
408729009 |Finding context (attribute)|	Domain extension	<< 71388002 |Procedure (procedure)| OR << 404684003 |Clinical finding (finding)|		1	0..*	0..1
408730004 |Procedure context (attribute)|	Domain extension	<< 71388002 |Procedure (procedure)| OR << 404684003 |Clinical finding (finding)|		1	0..*	0..1
83568003 |Has value (qualifier value)|	New attribute	<< 260787004 |Physical object (physical object)|	>=#0	1	0..*	0..1
288556008 |Before (attribute)|	Domain and range extension	<< 71388002 |Procedure (procedure)|	<< 272379006 |Event (event)| OR << 404684003 |Clinical finding (finding)|	1	0..*	0..1
371881003 |During (attribute)|	Domain and range extension	<< 71388002 |Procedure (procedure)|	<< 272379006 |Event (event)| OR << 404684003 |Clinical finding (finding)|	1	0..*	0..1
103335007 |Duration (attribute)|	New attribute	<< 71388002 |Procedure (procedure)|	<< 272116003 |Durations (qualifier value)| OR << 310886004 |Absolute times - hours (qualifier value)|	1	0..*	0..1
1149367008 |Has target population (attribute)|	Domain and range extension	<< 260787004 |Physical object (physical object)|	<< 125676002 |Person (person)|	1	0..*	0..1
370134009 |Time aspect (attribute)|	Range extension		<< 307142001 |Temporal periods (qualifier value)|	1	0..*	0..1
280147009 |Type of activity (attribute)|	New attribute	<< 308916002 |Environment or geographical location (environment / location)|	<< 71388002 |Procedure (procedure)|	1	0..*	0..1
277889008 |Usage (attribute)|	New attribute	<< 260787004 |Physical object (physical object)|	<< 71388002 |Procedure (procedure)|	1	0..*	0..1
19096001 |With quality (attribute)|	New attribute	<< 71388002 |Procedure (procedure)| OR << 404684003 |Clinical finding (finding)|	<< 362981000 |Qualifier value (qualifier value)|	1	0..*	0..1
103421006 |Grade (attribute)|	New attribute	<< 404684003 |Clinical finding (finding)|	<< 258349007 |Grades (qualifier value)|	1	0..*	0..1
736475003 |Has dose form release characteristic (attribute)|	Domain extension	<< 736478001 |Basic dose form (basic dose form)|		1	0..*	0..1
736473005 |Has dose form transformation (attribute)|	Domain extension	<< 736478001 |Basic dose form (basic dose form)|		1	0..*	0..1
246514001 |Units (attribute)|	Domain extension	<< 71388002 |Procedure (procedure)| OR << 260787004 |Physical object (physical object)|		1	0..*	0..1
260946009 |Microbiological strain (attribute)|	New attribute	<< 410607006 |Organism (organism)|	<< 276768000 |Microbiological strain (qualifier value)|	1	0..*	0..1
